# Supplementary material for: Female Sex Hormones Upregulate the Replication Activity of HIV-1 Sub-Subtype A6 and CRF02_AG but Not HIV-1 Subtype B
Source: Pathogens. 2023 Jun 27;12(7):880. doi: 10.3390/pathogens12070880 (PMC10383583; doi:10.3390/pathogens12070880)
Supplement: Supplementary file 1 [file pathogens-12-00880-s001.zip]

Archive with 3 entries (3 files):
- Supplemental Figure S1. Replication of HIV-1 in Jurkat.pdf
- Supplemental Figure S2. CCR5 and CXCR4 co-receptor expression in PBMCs.pdf
- Supplemental Table S1.pdf
